# Supplementary material for: Migration increases mitochondrial oxidative capacity without increasing reactive oxygen species emission in a songbird
Source: J Exp Biol. 2024 May 10;227(9):jeb246849. doi: 10.1242/jeb.246849 (PMC11128287; doi:10.1242/jeb.246849)
Supplement: Table S1. Data presented in main text [file jexbio-227-246849-TableS1.xlsx]

## Sheet: Fig 1
bird_ID	band_ID	phenotype	body	pec	sex	age_class	wingcord
MYWA A	292025587	migratory	10.6	1.354	M	HY	69
MYWA B	292025574	migratory	14	1.698	M	HY	72
MYWA C	292025592	migratory	13.47	1.425	M	HY	69
MYWA D	292025582	migratory	14.69	1.607	U	HY	71
MYWA E	292025595	migratory	12.76	1.573	M	HY	68
MYWA F	292025591	migratory	11.5	1.418	U	HY	69
MYWA G	292025588	migratory	11.49	1.547	M	HY	69
MYWA H	292025590	migratory	11.77	1.625	M	HY	70
MYWA I	292025594	non-migratory	10.85	1.578	M	HY	71
MYWA J	292025586	non-migratory	10.59	1.565	M	HY	66
MYWA K	292025575	non-migratory	10.97	1.557	M	HY	67
MYWA L	292025570	non-migratory	10.36	1.548	M	HY	70
MYWA M	292025572	non-migratory	11.94	1.781	M	HY	70
MYWA N	292025583	non-migratory	11.3	1.664	M	HY	68
MYWA O	292025571	non-migratory	11.33	1.731	M	HY	70
MYWA P	292025589	non-migratory	10.86	1.601	U	HY	69

## Sheet: Fig 2
bird_ID	band_ID	phenotype	substrate	body_mass	s3_jo2_cs	s4_jo2_cs	net_oxphos_cap_cs
MYWA A	292025587	migratory	pal-c	10.6	138.174	18.811	119.363
MYWA B	292025574	migratory	pal-c	14	72.8025	13.411	59.3915
MYWA C	292025592	migratory	pal-c	13.47	71.821	11.7373	60.0837
MYWA D	292025582	migratory	pal-c	14.69	41.1866	7.1249	34.0617
MYWA E	292025595	migratory	pal-c	12.76	66.633	9.06357	57.5694
MYWA F	292025591	migratory	pal-c	11.5	96.291	15.6045	80.6865
MYWA G	292025588	migratory	pal-c	11.49	137.141	24.5809	112.561
MYWA H	292025590	migratory	pal-c	11.77	151.316	19.5981	131.717
MYWA A	292025587	migratory	pyr	10.6	101.057	16.1254	84.9313
MYWA B	292025574	migratory	pyr	14	96.2906	16.1275	80.1631
MYWA C	292025592	migratory	pyr	13.47	71.248	11.5148	59.7331
MYWA D	292025582	migratory	pyr	14.69	35.3146	5.61292	29.7017
MYWA E	292025595	migratory	pyr	12.76	55.2739	7.39927	47.8746
MYWA F	292025591	migratory	pyr	11.5	85.4936	12.6611	72.8325
MYWA G	292025588	migratory	pyr	11.49	197.303	23.9898	173.313
MYWA H	292025590	migratory	pyr	11.77	190.272	16.1823	174.089
MYWA I	292025587	non-migratory	pal-c	10.85	102.898	13.2772	89.6207
MYWA J	292025574	non-migratory	pal-c	10.59	72.9608	12.3896	60.5712
MYWA K	292025592	non-migratory	pal-c	10.97	67.6028	7.83983	59.763
MYWA L	292025582	non-migratory	pal-c	10.36	36.4165	5.23598	31.1805
MYWA M	292025595	non-migratory	pal-c	11.94	59.9454	6.5972	53.3482
MYWA N	292025591	non-migratory	pal-c	11.3	56.025	7.21182	48.8132
MYWA O	292025588	non-migratory	pal-c	11.33	138.391	16.8068	121.584
MYWA P	292025590	non-migratory	pal-c	10.86	116.347	13.1474	103.2
MYWA I	292025587	non-migratory	pyr	10.85	117.71	9.51298	108.197
MYWA J	292025574	non-migratory	pyr	10.59	112.843	11.433	101.41
MYWA K	292025592	non-migratory	pyr	10.97	87.8736	7.39531	80.4783
MYWA L	292025582	non-migratory	pyr	10.36	43.4333	4.48732	38.946
MYWA M	292025595	non-migratory	pyr	11.94	67.8562	6.02229	61.8339
MYWA N	292025591	non-migratory	pyr	11.3	66.3481	7.08721	59.2609
MYWA O	292025588	non-migratory	pyr	11.33	135.49	16.2821	119.208
MYWA P	292025590	non-migratory	pyr	10.86	133.767	13.1113	120.655

## Sheet: Fig 3
bird_ID	phenotype	substrate	body_mass	oxphos_control_eff
MYWA A	migratory	pal-c	10.6	0.86386
MYWA B	migratory	pal-c	14	0.81579
MYWA C	migratory	pal-c	13.47	0.836576
MYWA D	migratory	pal-c	14.69	0.827009
MYWA E	migratory	pal-c	12.76	0.863978
MYWA F	migratory	pal-c	11.5	0.837944
MYWA G	migratory	pal-c	11.49	0.820763
MYWA H	migratory	pal-c	11.77	0.870482
MYWA A	migratory	pyr	10.6	0.840432
MYWA B	migratory	pyr	14	0.832512
MYWA C	migratory	pyr	13.47	0.838384
MYWA D	migratory	pyr	14.69	0.841059
MYWA E	migratory	pyr	12.76	0.866134
MYWA F	migratory	pyr	11.5	0.851906
MYWA G	migratory	pyr	11.49	0.878412
MYWA H	migratory	pyr	11.77	0.914952
MYWA I	non-migratory	pal-c	10.85	0.870967
MYWA J	non-migratory	pal-c	10.59	0.830189
MYWA K	non-migratory	pal-c	10.97	0.884031
MYWA L	non-migratory	pal-c	10.36	0.85622
MYWA M	non-migratory	pal-c	11.94	0.889947
MYWA N	non-migratory	pal-c	11.3	0.871275
MYWA O	non-migratory	pal-c	11.33	0.878556
MYWA P	non-migratory	pal-c	10.86	0.886998
MYWA I	non-migratory	pyr	10.85	0.919183
MYWA J	non-migratory	pyr	10.59	0.898682
MYWA K	non-migratory	pyr	10.97	0.915842
MYWA L	non-migratory	pyr	10.36	0.896685
MYWA M	non-migratory	pyr	11.94	0.911249
MYWA N	non-migratory	pyr	11.3	0.893182
MYWA O	non-migratory	pyr	11.33	0.879828
MYWA P	non-migratory	pyr	10.86	0.901984

## Sheet: Fig 4
bird_ID	phenotype	body_mass	CI_IV_cs	CII_IV_cs	CIV_cs
MYWA A	migratory	10.6	122.314	176.61	470.079
MYWA B	migratory	14	92.9744	189.231	538.171
MYWA C	migratory	13.47	78.5164	148.195	363.348
MYWA D	migratory	14.69	43.1216	57.8673	177.734
MYWA E	migratory	12.76	70.0874	78.6706	198.386
MYWA F	migratory	11.5	80.6476	143.8	422.922
MYWA G	migratory	11.49	199.406	217.141	510.609
MYWA H	migratory	11.77	151.7	175.686	360.198
MYWA I	non-migratory	10.85	114.303	116.146	295.883
MYWA J	non-migratory	10.59	103.529	128.757	321.817
MYWA K	non-migratory	10.97	85.9587	100.617	293.264
MYWA L	non-migratory	10.36	40.9207	57.4113	129.885
MYWA M	non-migratory	11.94	73.8443	72.4183	206.276
MYWA N	non-migratory	11.3	69.061	92.3571	233.868
MYWA O	non-migratory	11.33	200.859	176.897	510.886
MYWA P	non-migratory	10.86	151.875	150.693	399.244

## Sheet: Fig 5
bird_ID	phenotype	substrate	body_mass	s3_o2	s4_o2	s3_frl	s4_frl
MYWA A	migratory	pal-c	10.6	135.06	85.2445	0.398573	2.60301
MYWA B	migratory	pal-c	14	173.007	166.743	0.882479	4.40267
MYWA C	migratory	pal-c	13.47	154.324	139.458	0.598544	3.6964
MYWA D	migratory	pal-c	14.69	171.406	161.034	0.631044	3.64785
MYWA E	migratory	pal-c	12.76	182.492	164.137	0.508289	3.32243
MYWA F	migratory	pal-c	11.5	167.424	150.014	0.613336	3.09773
MYWA G	migratory	pal-c	11.49	165.394	154.136	0.30752	2.08848
MYWA H	migratory	pal-c	11.77	156.445	139.012	0.679876	4.40552
MYWA A	migratory	pyr	10.6	133.672	96.3929	0.391529	2.63105
MYWA B	migratory	pyr	14	172.98	164.34	0.584268	3.92305
MYWA C	migratory	pyr	13.47	166.047	149.996	0.458985	3.07385
MYWA D	migratory	pyr	14.69	174.137	166.257	0.597026	4.27073
MYWA E	migratory	pyr	12.76	165.243	153.792	0.326286	2.97177
MYWA F	migratory	pyr	11.5	167.437	152.828	0.551974	4.08944
MYWA G	migratory	pyr	11.49	154.813	139.865	0.191288	2.26181
MYWA H	migratory	pyr	11.77	150.556	130.385	0.265197	3.59983
MYWA I	non-migratory	pal-c	10.85	190.187	183.302	0.488727	4.23234
MYWA J	non-migratory	pal-c	10.59	164.032	155.845	0.699383	4.40088
MYWA K	non-migratory	pal-c	10.97	NA	NA	NA	NA
MYWA L	non-migratory	pal-c	10.36	144.213	134.412	0.473437	3.77862
MYWA M	non-migratory	pal-c	11.94	163.032	153.837	0.544067	4.09603
MYWA N	non-migratory	pal-c	11.3	154.544	149.297	0.401729	3.47842
MYWA O	non-migratory	pal-c	11.33	173.002	165.691	0.757957	6.18747
MYWA P	non-migratory	pal-c	10.86	164.699	159.632	0.650453	5.68123
MYWA I	non-migratory	pyr	10.85	176.174	169.078	0.430914	6.49698
MYWA J	non-migratory	pyr	10.59	157.102	146.318	0.440724	4.90584
MYWA K	non-migratory	pyr	10.97	NA	NA	NA	NA
MYWA L	non-migratory	pyr	10.36	127.388	116.719	0.307968	3.99018
MYWA M	non-migratory	pyr	11.94	161.51	151.004	0.324869	4.53858
MYWA N	non-migratory	pyr	11.3	156.709	147.534	0.322998	3.374
MYWA O	non-migratory	pyr	11.33	166.009	160.754	0.530306	5.39753
MYWA P	non-migratory	pyr	10.86	161.32	153.597	0.452293	5.36573

## Sheet: Table 1
bird_ID	band_ID	phenotype	body_mass	CS	CPT	LDH	HOAD	CS_total	CPT_total	LDH_total	HOAD_total
MYWA A	292025587	migratory	10.6	170.833	4.92647	420.418	89.2819	231.308	6.67044	569.246	120.888
MYWA B	292025574	migratory	14	153.922	3.71324	357.717	102.733	208.41	5.02772	484.349	139.101
MYWA C	292025592	migratory	13.47	151.961	5.71078	306.488	53.6893	205.755	7.7324	414.985	72.6953
MYWA D	292025582	migratory	14.69	177.819	5.31863	270.364	71.2219	240.766	7.20142	366.073	96.4344
MYWA E	292025595	migratory	12.76	184.681	6.51961	359.593	108.36	250.059	8.82755	486.889	146.72
MYWA F	292025591	migratory	11.5	177.696	4.14216	279.207	99.0354	240.6	5.60848	378.046	134.094
MYWA G	292025588	migratory	11.49	234.007	2.31618	569.668	60.1286	316.846	3.1361	771.33	81.4141
MYWA H	292025590	migratory	11.77	266.36	2.68382	549.839	140.836	360.652	3.6339	744.482	190.692
MYWA I	292025594	non-migratory	10.85	175.551	3.33333	398.178	59.9143	237.697	4.51333	539.133	81.1239
MYWA J	292025586	non-migratory	10.59	176.348	1.91176	594.759	63.8695	238.775	2.58853	805.304	86.4793
MYWA K	292025575	non-migratory	10.97	140.196	3.60294	632.369	48.7942	189.825	4.87838	856.227	66.0674
MYWA L	292025570	non-migratory	10.36	174.02	4.70588	577.438	60.2894	235.623	6.37176	781.852	81.6318
MYWA M	292025572	non-migratory	11.94	92.7696	1.88725	812.165	53.6977	125.61	2.55534	1099.67	72.7068
MYWA N	292025583	non-migratory	11.3	119.853	3.79902	573.151	42.926	162.281	5.14387	776.047	58.1219
MYWA O	292025571	non-migratory	11.33	122.794	3.06373	380.225	63.1833	166.263	4.14828	514.825	85.5502
MYWA P	292025589	non-migratory	10.86	104.596	1.91176	345.123	31.5113	141.622	2.58853	467.297	42.6662

## Sheet: Table 2
bird_ID	phenotype	substrate	body_mass	s3_o2	s4_o2	s3_jh2o2_cs	s4_jh2o2_cs	s3_jh2o2_protein	s4_jh2o2_protein
MYWA A	migratory	pal-c	10.6	135.06	85.2445	1.10145	0.979306	0.761629	0.67717
MYWA B	migratory	pal-c	14	173.007	166.743	1.28493	1.18088	1.23083	1.13116
MYWA C	migratory	pal-c	13.47	154.324	139.458	0.859761	0.867716	1.3235	1.33574
MYWA D	migratory	pal-c	14.69	171.406	161.034	0.519811	0.519811	1.224	1.224
MYWA E	migratory	pal-c	12.76	182.492	164.137	0.677377	0.602261	1.30518	1.16044
MYWA F	migratory	pal-c	11.5	167.424	150.014	1.18117	0.966771	1.59559	1.30596
MYWA G	migratory	pal-c	11.49	165.394	154.136	0.843474	1.02673	1.00217	1.21991
MYWA H	migratory	pal-c	11.77	156.445	139.012	2.05752	1.7268	2.94423	2.47098
MYWA I	non-migratory	pal-c	10.85	190.187	183.302	1.00578	1.12387	1.63529	1.8273
MYWA J	non-migratory	pal-c	10.59	164.032	155.845	1.02055	1.0905	1.25971	1.34605
MYWA L	non-migratory	pal-c	10.36	144.213	134.412	0.344818	0.395695	1.84837	2.12109
MYWA M	non-migratory	pal-c	11.94	163.032	153.837	0.652286	0.540447	1.8338	1.51938
MYWA N	non-migratory	pal-c	11.3	154.544	149.297	0.450137	0.501714	1.42196	1.58489
MYWA O	non-migratory	pal-c	11.33	173.002	165.691	2.09788	2.07983	1.87806	1.8619
MYWA P	non-migratory	pal-c	10.86	164.699	159.632	1.51357	1.49386	1.77576	1.75265
MYWA A	migratory	pyr	10.6	133.672	96.3929	0.791332	0.848536	0.54719	0.586745
MYWA B	migratory	pyr	14	172.98	164.34	1.12519	1.26538	1.07781	1.2121
MYWA C	migratory	pyr	13.47	166.047	149.996	0.654035	0.707896	1.00681	1.08972
MYWA D	migratory	pyr	14.69	174.137	166.257	0.421675	0.479426	0.992914	1.1289
MYWA E	migratory	pyr	12.76	165.243	153.792	0.360702	0.439779	0.695005	0.847371
MYWA F	migratory	pyr	11.5	167.437	152.828	0.943804	1.03554	1.27494	1.39886
MYWA G	migratory	pyr	11.49	154.813	139.865	0.754834	1.08521	0.896851	1.28938
MYWA H	migratory	pyr	11.77	150.556	130.385	1.00919	1.16507	1.44411	1.66717
MYWA I	non-migratory	pyr	10.85	176.174	169.078	1.01446	1.23611	1.6494	2.00979
MYWA J	non-migratory	pyr	10.59	157.102	146.318	0.994649	1.12177	1.22774	1.38465
MYWA L	non-migratory	pyr	10.36	127.388	116.719	0.267521	0.358104	1.43402	1.91959
MYWA M	non-migratory	pyr	11.94	161.51	151.004	0.440887	0.546653	1.23948	1.53682
MYWA N	non-migratory	pyr	11.3	156.709	147.534	0.428607	0.478245	1.35395	1.51075
MYWA O	non-migratory	pyr	11.33	166.009	160.754	1.43702	1.75766	1.28644	1.57349
MYWA P	non-migratory	pyr	10.86	161.32	153.597	1.21003	1.40704	1.41965	1.65078

## Sheet: mito_antioxidant
bird_ID	phenotype	body	mt_TAC
MYWA A	migratory	10.6	NA
MYWA B	migratory	14	NA
MYWA C	migratory	13.47	1.92252
MYWA D	migratory	14.69	0.902273
MYWA E	migratory	12.76	0.7792
MYWA F	migratory	11.5	0.670207
MYWA G	migratory	11.49	NA
MYWA H	migratory	11.77	NA
MYWA I	non-migratory	10.85	NA
MYWA J	non-migratory	10.59	NA
MYWA K	non-migratory	10.97	0.82654
MYWA L	non-migratory	10.36	0.984591
MYWA M	non-migratory	11.94	0.744511
MYWA N	non-migratory	11.3	0.717305
MYWA O	non-migratory	11.33	NA
MYWA P	non-migratory	10.86	NA

## Sheet: mito_CS activity
bird_ID	phenotype	body	mito_CS_activity
MYWA A	migratory	10.6	1.87749
MYWA B	migratory	14	0.687351
MYWA C	migratory	13.47	1.97622
MYWA D	migratory	14.69	2.37709
MYWA E	migratory	12.76	2.05167
MYWA F	migratory	11.5	0.888235
MYWA G	migratory	11.49	0.90298
MYWA H	migratory	11.77	1.06386
MYWA I	non-migratory	10.85	1.23057
MYWA J	non-migratory	10.59	1.40842
MYWA K	non-migratory	10.97	0.902178
MYWA L	non-migratory	10.36	3.97427
MYWA M	non-migratory	11.94	1.81761
MYWA N	non-migratory	11.3	1.73334
MYWA O	non-migratory	11.33	0.551642
MYWA P	non-migratory	10.86	0.822323
