# Supplementary material for: Migration increases mitochondrial oxidative capacity without increasing reactive oxygen species emission in a songbird
Source: J Exp Biol. 2024 May 10;227(9):jeb246849. doi: 10.1242/jeb.246849 (PMC11128287; doi:10.1242/jeb.246849)
Supplement: Table S2. Data presented in supplementary information [file jexbio-227-246849-TableS2.xlsx]

## Sheet: Fig S1
bird_ID	phenotype	liver_mass	heart_mass	wing_chord
MYWA A	migratory	0.406	0.139	69
MYWA B	migratory	0.6	0.177	72
MYWA C	migratory	0.38	0.14	69
MYWA D	migratory	0.38	0.14	71
MYWA E	migratory	0.455	0.132	68
MYWA F	migratory	0.548	0.149	69
MYWA G	migratory	0.449	0.154	69
MYWA H	migratory	NA	0.147	70
MYWA I	non-migratory	0.43	0.125	71
MYWA J	non-migratory	0.479	0.14	66
MYWA K	non-migratory	0.433	0.136	67
MYWA L	non-migratory	0.481	0.141	70
MYWA M	non-migratory	0.549	0.174	70
MYWA N	non-migratory	0.479	0.153	68
MYWA O	non-migratory	0.49	0.161	70
MYWA P	non-migratory	0.48	0.148	69

## Sheet: Fig S2
bird_ID	phenotype	substrate	body	s3_jo2_protein	s4_jo2_protein	net_oxphos_cap_protein
MYWA A	migratory	pyr	10.6	69.8787	11.1504	58.7282
MYWA B	migratory	pyr	14	92.2361	15.4484	76.7877
MYWA C	migratory	pyr	13.47	109.678	17.7257	91.952
MYWA D	migratory	pyr	14.69	83.155	13.2167	69.9383
MYWA E	migratory	pyr	12.76	106.502	14.257	92.2454
MYWA F	migratory	pyr	11.5	115.489	17.1033	98.3859
MYWA G	migratory	pyr	11.49	234.424	28.5033	205.921
MYWA H	migratory	pyr	11.77	272.272	23.1563	249.115
MYWA I	non-migratory	pyr	10.85	191.384	15.4671	175.917
MYWA J	non-migratory	pyr	10.59	139.286	14.1123	125.174
MYWA L	non-migratory	pyr	10.36	232.821	24.0539	208.767
MYWA M	non-migratory	pyr	11.94	190.767	16.9307	173.836
MYWA N	non-migratory	pyr	11.3	209.59	22.3881	187.202
MYWA O	non-migratory	pyr	11.33	121.293	14.576	106.717
MYWA P	non-migratory	pyr	10.86	156.939	15.3826	141.557
MYWA A	migratory	pal-c	10.6	95.5444	13.0074	82.5369
MYWA B	migratory	pal-c	14	69.737	12.8463	56.8907
MYWA C	migratory	pal-c	13.47	110.56	18.0681	92.4917
MYWA D	migratory	pal-c	14.69	96.9818	16.777	80.2048
MYWA E	migratory	pal-c	12.76	128.389	17.4638	110.926
MYWA F	migratory	pal-c	11.5	130.075	21.0794	108.996
MYWA G	migratory	pal-c	11.49	162.944	29.2056	133.738
MYWA H	migratory	pal-c	11.77	216.527	28.0442	188.483
MYWA I	non-migratory	pal-c	10.85	167.301	21.5873	145.714
MYWA J	non-migratory	pal-c	10.59	90.0586	15.293	74.7656
MYWA K	non-migratory	pal-c	10.97	62.7544	7.27757	55.4769
MYWA L	non-migratory	pal-c	10.36	195.208	28.0671	167.141
MYWA M	non-migratory	pal-c	11.94	168.527	18.5469	149.98
MYWA N	non-migratory	pal-c	11.3	176.98	22.7818	154.198
MYWA O	non-migratory	pal-c	11.33	123.89	15.0457	108.844
MYWA P	non-migratory	pal-c	10.86	136.502	15.4249	121.077

## Sheet: Fig S3
bird_ID	phenotype	substrate	RCR
MYWA A	migratory	pyr	6.26691
MYWA B	migratory	pyr	5.97059
MYWA C	migratory	pyr	6.18751
MYWA D	migratory	pyr	6.29166
MYWA E	migratory	pyr	7.47018
MYWA F	migratory	pyr	6.75246
MYWA G	migratory	pyr	8.22447
MYWA H	migratory	pyr	11.758
MYWA I	non-migratory	pyr	12.3736
MYWA J	non-migratory	pyr	9.86989
MYWA L	non-migratory	pyr	9.67912
MYWA M	non-migratory	pyr	11.2675
MYWA N	non-migratory	pyr	9.36167
MYWA O	non-migratory	pyr	8.32139
MYWA P	non-migratory	pyr	10.2024
MYWA A	migratory	pal-c	7.34536
MYWA B	migratory	pal-c	5.42858
MYWA C	migratory	pal-c	6.11905
MYWA D	migratory	pal-c	5.78065
MYWA E	migratory	pal-c	7.35174
MYWA F	migratory	pal-c	6.17071
MYWA G	migratory	pal-c	5.5792
MYWA H	migratory	pal-c	7.72092
MYWA I	non-migratory	pal-c	7.74997
MYWA J	non-migratory	pal-c	5.88888
MYWA K	non-migratory	pal-c	8.623
MYWA L	non-migratory	pal-c	6.95505
MYWA M	non-migratory	pal-c	9.08649
MYWA N	non-migratory	pal-c	7.7685
MYWA O	non-migratory	pal-c	8.23422
MYWA P	non-migratory	pal-c	8.84944

## Sheet: Fig S4
bird_ID	phenotype	body	CI_IV_protein	CII_IV_protein	CIV_protein
MYWA A	migratory	10.6	84.5778	122.122	325.05
MYWA B	migratory	14	89.0595	181.263	515.51
MYWA C	migratory	13.47	120.867	228.128	559.33
MYWA D	migratory	14.69	101.538	136.26	418.509
MYWA E	migratory	12.76	135.045	151.584	382.252
MYWA F	migratory	11.5	108.943	194.252	571.305
MYWA G	migratory	11.49	236.923	257.995	606.677
MYWA H	migratory	11.77	217.077	251.4	515.43
MYWA I	non-migratory	10.85	185.845	188.842	481.075
MYWA J	non-migratory	10.59	127.79	158.931	397.232
MYWA K	non-migratory	10.97	79.7938	93.4004	272.231
MYWA L	non-migratory	10.36	219.352	307.749	696.238
MYWA M	non-migratory	11.94	207.601	203.592	579.91
MYWA N	non-migratory	11.3	218.16	291.751	738.777
MYWA O	non-migratory	11.33	179.812	158.362	457.354
MYWA P	non-migratory	10.86	178.184	176.797	468.406
